# Supplementary material for: Isolation and Characterization of the First Zobellviridae Family Bacteriophage Infecting Klebsiella pneumoniae
Source: Int J Mol Sci. 2023 Feb 17;24(4):4038. doi: 10.3390/ijms24044038 (PMC9960094; doi:10.3390/ijms24044038)
Supplement: Supplementary file 1 [file ijms-24-04038-s001.zip]

Archive with 3 entries (3 files):
- Supplementary Figure S4.pdf
- Supplementary Figures.pdf
- Supplementary Tables.xlsx
