# Supplementary material for: Isolation and Characterization of the First Zobellviridae Family Bacteriophage Infecting Klebsiella pneumoniae
Source: Int J Mol Sci. 2023 Feb 17;24(4):4038. doi: 10.3390/ijms24044038 (PMC9960094; doi:10.3390/ijms24044038)
Supplement: Supplementary file 1 [file ijms-24-04038-s001.zip › Supplementary Tables.xlsx]

## Sheet: Supplementary Table S1
Supplementary Table S1. Characteristics of the K. pneumoniae collection used
Strain	MLST	wzi-locus	KL-type	String-test	vB_KpnP_Klyazma	Kl-dep activity	Cefotaxime	Gentamicin	Levofloxacin	Erythromycin	Meropenem	Tetracycline	Colistin	hypervirulence-associated genes
					EOP		Antibiotic concentration inhibiting bacterial growth in the micro-dilution method, µg/ml							rmpA	iutA	iroB	rmpA2	crmpA	prmpA	peg-344	fimH
L2-1B	268	95	KL20	+	1	+	<0,125	0.25	<0,125	128	<0,125	1	0.5	`+	`+	-	`+	-	`+	`+	`+
Kl1886	268	95	KL20	+	0.001	+	>128	>128	16	>128	<0,125	>128	2	`+	`+	`+	`+	-	`+	`+	`+
Kp-25-1	268	95	KL20	+	lysis from without	+	>128	1	16	>128	128	4	128	`+	`+	`+	`+	-	`+	`+	`+
KL1877	268	95	KL20	-	lysis from without	+	>128	>128	>128	>128	16	16	2	`+	`+	`+	`+	-	`+	`+	`+
Kp-G2-6	147	95	KL20	-	lysis from without	+	0.5	2	8	>128	0.5	>128	2	-	-	-	-	-	-	-	`+
Kp1977	147	95	KL20	-	lysis from without	+	>128	>128	>128	>128	16	8	2	`+	`+	-	`+	-	`+	`+	`+
KBKp7	147	95	KL20	-	lysis from without	+	>128	4	>128	>128	16	8	2	-	-	-	-	-	-	-	`+
KL2071	147	95	KL20	-	lysis from without	+	>128	>128	>128	>128	16	8	8	-	`+	-	`+	-	-	-	`+
KL1909	147	95	KL20	-	lysis from without	+	>128	>128	>128	>128	32	8	4	-	`+	-	`+	-	-	-	`+
Kp2307	147	95	KL20	-	lysis from without	+	>128	>128	>128	>128	32	128	2	`+	`+	-	`+	-	`+	`+	`+
Kp9	1544	95	KL20	+	lysis from without	+	<0,125	2	<0,125	128	<0,125	2	2	`+	`+	`+	`+	-	`+	`+	`+
Kp-18-3	23	1	KL1		-
Kp-29-5		1	KL1		-
Kp-78-1		1	KL1		-
KBKp10		1	KL1		-
KBKp14		1	KL1		-
Kp i261	23	1	KL1		-
Kp1971	395	2	KL2		-
Kp2024	395	2	KL2		-
Kp2388	395	2	KL2		-
Kp-21f		2	KL2		-
Kp-22f		2	KL2		-
Kp-27f		2	KL2		-
Kp-13-1	86	2	KL2		-
Kp-40	65	72	KL2		-
Kp-61-3	86	2	KL2		-
Kp-105	395	2	KL2		-
Kp-123	395	2	KL2		-
Kp-149	395	2	KL2		-
Kp-231	395	2	KL2		-
Kp-2775	395	2	KL2		-
KBKp6		2	KL2		-
KBKp8		2	KL2		-
KBKp15		2	KL2		-
KBKp18		2	KL2		-
KBKp20		2	KL2		-
KPi1627	86	2	KL2		-
KPi1748	65	72	KL2		-
Kp-G13		2	KL2		-
Kp-G56		2	KL2		-
Kp-G58		2	KL2		-
Kp-G60		2	KL2		-
Kp-G68		186	KL2		-
Kp-G2-13		2	KL2		-
Kp-G2-14		2	KL2		-
KL173		2	KL2		-
KL787		2	KL2		-
KL1135		2	KL2		-
KL1483		2	KL2		-
KL1804		2	KL2		-
KL22260		186	KL2		-
KL22408		186	KL2		-
Kp-G45		40	KL3		-
Kp-G71		40	KL3		-
Kp-285	299	7	KL7		-
Kp-G41		79	KL10		-
Kp-G2-4hm		236	KL10		-
KL718		137	KL17		-
KL889		137	KL17		-
KBKp22		18	KL18		-
Kp-28p		19	KL19		-
Kp2135		19	KL19		-
Kp2501	15	19	KL19		-
Kp-26f		19	KL19		-
Kp-19	15	19	KL19		-
Kp-G2-22		19	KL19		-
Kp-G2-D1		22	KL22.37		-
Kp-9f		83	KL23		-
Kp-14f		83	KL23		-
Kp-17f		83	KL23		-
Kp-20f		83	KL23		-
Kp9068	11	83	KL23		-
KBKp3		83	KL23		-
KBKp9		83	KL23		-
KPi4275		83	KL23		-
KPB2304-15	11	83	KL23		-
KPB536-17-2		83	KL23		-
KL169		83	KL23		-
KL237		83	KL23		-
KL602		83	KL23		-
KL1574		83	KL23		-
KL22406		83	KL23		-
KL22434		83	KL23		-
KL22547		83	KL23		-
Kp-G2-12		23	KL23/KL14		-
Kp2262	11	24	KL24		-
Kp2382	11	24	KL24		-
Kp2393	359	24	KL24		-
KBKp2		24	KL24		-
Kp-G2-18		24	KL24		-
Kp-1f		403	KL25		-
Kp-10f		403	KL25		-
KL126		141	Kl25		-
KL170		141	Kl25		-
KL392		141	KL25		-
KL1047		141	KL25		-
Kp-G3		436	KL28		-
Kp-G72		84	KL28		-
Kp-G2-10		436	KL28		-
Kp-G2-24		84	KL28		-
KBKp17		114	KL30		-
KBKp12		135	KL35		-
Kp26	2555	281	KL38		-
Kp-G35		38	KL38		-
Kp-23f		160	KL39		-
Kp-33f		160	KL39		-
Kp-299	395	160	KL39		-
Kp-89	395	160	KL39		-
Kp-11	395	160	KL39		-
Kp-8	395	160	KL39		-
Kp-6	395	160	KL39		-
Kp-5	395	160	KL39		-
Kp-G4		160	KL39		-
KL42		160	KL39		-
KL130		160	KL39		-
KL172		160	KL39		-
KL174		160	KL39		-
KL241		160	KL39		-
KL1805		160	KL39		-
Kl22528		160	KL39		-
Kp2471	874	222	KL45		-
Kp2504	874	222	KL45		-
KBKp5		222	KL45		-
KBKp19		222	KL45		-
Kp-80	395	105	KL47		-
Kp-196	395	105	KL47		-
KL99		105	KL47		-
Kl22394		105	KL47		-
Kp-5f		77	KL57		-
Kp-50	23	77	KL57		-
Kp-3	23	77	KL57		-
Kp-110	23	77	KL57		-
Kp-148	23	77	KL57		-
Kp i8289	218	77	KL57		-
Kp-116	1456	227	KL60		-
Kp2432	48	62	KL62		-
KBKp13		62	KL62		-
Kp-12f		388	KL63		-
KBKp11		324	KL63		-
KL22469		327	KL63		-
Kp1288		64	KL64		-
Kp-8f		64	KL64		-
Kp-G6		64	KL64		-
Kp-G15		64	KL64		-
Kp-G55		64	KL64		-
Kp-G57		64	KL64		-
Kp-G61		64	KL64		-
Kp-G63		64	KL64		-
Kp-G64		64	KL64		-
Kp-G70		64	KL64		-
Kp-G2-15		64	KL64		-
Kp-G2-30		64	KL64		-
Kp-G2-36		64	KL64		-
KL963		64	KL64		-
KL1126		64	KL64		-
KL1318		64	KL64		-
Kp-G2		81	KL81		-
Kp i178		173	KL102/KL149/KL155		-
Kp B463	23	173	KL102/KL149/KL155		-
Kp B716		173	KL102/KL149/KL155		-
Kp i7567		173	KL102/KL149/KL155		-
Kp-G5		173	KL102/KL149/KL155		-
Kp-G10		173	KL102/KL149/KL155		-
Kp-G62		173	KL102/KL149/KL155		-
Kp-G67		173	KL102/KL149/KL155		-
Kp-G2-8		173	KL102/KL149/KL155		-
Kp2066		154	KL107		-
Kp-G54		154	KL107		-
Kp-G2-1		154	KL107		-
Kp-G2-19		154	KL107		-
Kp-G2-21		154	KL107		-
KpG2-25		154	KL107		-
Kp-G2-28.2		154	KL107		-
Kp-G2-11		213	KL115		-
Kp-G2-17		41	KL126		-
Kp-284	1655	475	non typing		-
KBKp1		493	non typing		-
KL22533		163	non typing		-
Kp-G3-5		41	KL126		-
Kp-G3-21		452	KL149		-

## Sheet: Supplementary Table S2
Supplementary Table S2. Primers used in this studie
Target gene	Primer Name	Primer sequence (5’–3’)
Left end	Left_term-R	AGTGAGTAGGCTATTAGCATC
Right end	Right_term-F	ACGGATGGTATTGATGGAAGC
Kl-dep	Kl-dep NdeI F	tgctcatatgATGGCAATAGTGTTAAATGATATTACTAGT
	Kl-dep XhoI R	tgatctcgagTCATACGGTCCACCGTGC
rmpA	rmpA-F	ACTGGGCTACCTCTGCTTC
	rmpA-R	CTTGCATGAGCCATCTTTCA
rmpA2	rmpA2-F	TGTGCAATAAGGATGTTACATTAGT
	rmpA2-R	TTTGATGTGCACCATTTTTCA
crmpA	rmpA3-F	GTAATAGAGATATAAATATCATATTGA
	rmpA3-R	CATCTTTCATCAACCATTTC
prmpA	rmpA4-F	GAGTAGTTAATAAATCAATAGCAAT
	rmpA4-R	CAGTAGGCATTGCAGCA
peg-344	p344-R	CTTGAAACTATCCCTCCAGTC
	p344-F	CCAGCGAAAGAATAACCCC
fimH	fimH-F	TGCTGCTGGGCTGGTCGATG
	fimH-R	GGGAGGGTGACGGTGACATC
iutA	iutA-F	GGGAAAGGCTTCTCTGCCAT
	iutA-R	TTATTCGCCACCACGCTCTT
iroB	iroB-F	ATCTCATCATCTACCCTCCGCTC
	iroB-R	GGTTCGCCGTCGTTTTCAA
		*The restriction sites are highlighted in line letters
